# Supplementary material for: Metabolite-Sensing G Protein Coupled Receptor TGR5 Protects Host From Viral Infection Through Amplifying Type I Interferon Responses
Source: Front Immunol. 2018 Oct 2;9:2289. doi: 10.3389/fimmu.2018.02289 (PMC6176213; doi:10.3389/fimmu.2018.02289)
Supplement: Supplementary file 1 [file Table_1.XLSX]

## Sheet: Sheet1
Gene name		Primers (5’- 3’)
human	IFN-β	Forward: 5'-CAGCAATTTTCAGTGTCAGAAGCT-3'
		Reverse: 5'-TCATCCTGTCCTTGAGGCAGTAT-3'
mouse	Ifn-β	Forward: 5'-CAGCTCCAAGAAAGGACGAAC-3'
		Reverse: 5'-GGCAGTGTAACTCTTCTGCAT-3'
	Ifn-α4	Forward: 5'-TGATGAGCTACTACTGGTCAGC-3'
		Reverse: 5'-GATCTCTTAGCACAAGGATGGC-3
	Isg15	Forward: CAGGACGGTCTTACCCTTTCC
		Reverse: AGGCTCGCTGCAGTTCTGTAC
	Stat1	Forward: GCTGCCTATGATGTCTCGTTT
		Reverse: TGCTTTTCCGTATGTTGTGCT
virus	VSV	Forward: 5'-ACGGCGTACTTCCAGATGG-3'
		Reverse: 5'-CTCGGTTCAAGATCCAGGT-3'
	NDV	Forward: 5'-TATACACCTCATCTCAGACAGGGTCAATCA-3'
		Reverse: 5'-GCTCTCTTTAAGTCGGAGGATGTTGGC-3'
	HSV-1-UL30	Forward: 5'-CATCACCGACCCGGAGAGGGAC-3'
		Reverse: 5'-GGGCCAGGCGCTTGTTGGTGTA-3
human，mouse	GAPDH	Forward: 5'-ACCCAGAAGACTGTGGATGG-3
		Reverse: 5'-TTCAGCTCAGGGATGACCTT-3'
